# Supplementary material for: Genetic Risk Factors for Essential Tremor: A Review
Source: Tremor Other Hyperkinet Mov (N Y). 2020 Jun 11;10:4. doi: 10.5334/tohm.67 (PMC7394223; doi:10.5334/tohm.67)
Supplement: Supporting File 3. — Forest plots from sensitivity analyses. [file tohm-10-1-67-s3.xlsx]

## Sheet: Sheet1
Ommiting study from:
Clark et al., (2010)
Thier et al., German (2010)
Thier et al., French (2010)
Villarino-Guell et al., (2010)
Zuo et al., (2010)
Tan et al., (2010)
Lorenzo-Betancor et al., (2011)
Wu et al., (2011)
Bourasa et al., (2011)
Radovica et al., (2012)
